# Supplementary material for: Breaking the crosstalk of the Cellular Tumorigenic Network by low-dose combination therapy in lung cancer patient-derived xenografts
Source: Commun Biol. 2022 Jan 17;5:59. doi: 10.1038/s42003-022-03016-5 (PMC8763947; doi:10.1038/s42003-022-03016-5)
Supplement: Supplementary file 4 — Supplementary Data 1 [file 42003_2022_3016_MOESM4_ESM.xlsx]

## Sheet: Fig2a_b
Data Figure 2a and 2b:
				Lung cancer PDX model
Gene_Symbol	Ensembl_ID	Entrez_Gene	Description	Lu7126	Lu7177	Lu7198	Lu7298	Lu7343	Lu7387	Lu7406	Lu7414
CD274	ENSG00000120217	29126	CD274 molecule	8.91045	7.45534	12.5136	5.89062	12.4215	9.71258	10.3248	6.45487
CXCL12	ENSG00000107562	6387	C-X-C motif chemokine ligand 12	12.4907	5.70861	10.2784	3.57577	3.96159	4.16058	3.57577	5.30157
CXCR4	ENSG00000121966	7852	C-X-C motif chemokine receptor 4	6.81304	9.59968	9.59276	11.4708	5.05764	4.16058	5.70546	7.26599
EGF	ENSG00000138798	1950	epidermal growth factor	6.49012	8.27512	7.27292	6.82054	8.96486	10.2091	5.76088	9.69491
EGFR	ENSG00000146648	1956	epidermal growth factor receptor	12.8755	12.3434	13.6931	12.5132	11.4865	12.6061	13.5348	12.1658
HGF	ENSG00000019991	3082	hepatocyte growth factor	3.57577	3.9581	3.57577	3.57577	4.1198	3.57577	11.3479	3.57577
KDR	ENSG00000128052	3791	kinase insert domain receptor	3.57577	6.6427	14.0901	3.57577	4.1198	3.9907	10.584	12.735
MET	ENSG00000105976	4233	MET proto-oncogene, receptor tyrosine kinase	11.768	11.5506	14.3367	11.1906	11.452	15.3697	15.4364	12.5885
PTGS2	ENSG00000073756	5743	prostaglandin-endoperoxide synthase 2	4.91966	8.16493	12.9658	6.72776	6.23158	6.72694	9.44144	12.8199
TP63	ENSG00000073282	8626	tumor protein p63	14.9204	14.4019	7.97152	14.359	15.2314	4.96391	9.51985	4.63905
VEGFA	ENSG00000112715	7422	vascular endothelial growth factor A	14.7991	15.2	15.7635	15.0645	14.6775	14.3	16.4609	13.2376
				Lung cancer PDX model
Gene_Symbol	Ensembl_ID	Entrez_Gene	Description	Lu7433	Lu7462	Lu7506	Lu7612	Lu7700	Lu7747	Lu7766	Lu7860
CD274	ENSG00000120217	29126	CD274 molecule	7.32212	11.4796	9.44761	9.22969	11.227	5.43353	8.1072	5.34055
CXCL12	ENSG00000107562	6387	C-X-C motif chemokine ligand 12	5.46817	3.57577	5.37958	4.24273	3.95143	3.57577	3.57577	5.76922
CXCR4	ENSG00000121966	7852	C-X-C motif chemokine receptor 4	11.8774	4.53758	4.04031	10.4859	7.62288	6.86571	3.57577	9.03638
EGF	ENSG00000138798	1950	epidermal growth factor	9.75649	9.81204	5.42578	9.25033	8.10522	5.62965	9.37536	5.65198
EGFR	ENSG00000146648	1956	epidermal growth factor receptor	13.05	13.7472	14.5369	13.2643	13.451	13.6027	14.8235	12.3152
HGF	ENSG00000019991	3082	hepatocyte growth factor	4.82125	4.45639	4.04031	4.71172	9.62486	3.9574	3.57577	3.57577
KDR	ENSG00000128052	3791	kinase insert domain receptor	4.27254	13.29	4.22995	4.58308	7.23408	7.10634	3.57577	4.73165
MET	ENSG00000105976	4233	MET proto-oncogene, receptor tyrosine kinase	11.369	13.7491	13.4052	12.148	13.1178	12.1401	11.9084	10.9105
PTGS2	ENSG00000073756	5743	prostaglandin-endoperoxide synthase 2	7.48398	10.2228	10.277	6.33788	7.4518	11.883	12.3451	8.65427
TP63	ENSG00000073282	8626	tumor protein p63	14.538	6.17565	14.2736	15.1878	11.1162	14.1086	13.6369	13.996
VEGFA	ENSG00000112715	7422	vascular endothelial growth factor A	14.9853	14.2657	15.3362	15.3442	15.5933	15.4159	13.9814	15.0536
				Lung cancer PDX model
Gene_Symbol	Ensembl_ID	Entrez_Gene	Description	Lu7913	Lu9643	Lu9744	Lu10215	Lu10409	Lu10684	Lu10711	Lu10872
CD274	ENSG00000120217	29126	CD274 molecule	6.92598	7.31701	10.8825	11.5111	10.6363	8.73992	8.74014	11.7806
CXCL12	ENSG00000107562	6387	C-X-C motif chemokine ligand 12	3.57577	4.18147	3.99652	4.1932	3.57577	7.85008	4.232	3.57577
CXCR4	ENSG00000121966	7852	C-X-C motif chemokine receptor 4	6.3108	8.21643	5.56696	5.14355	3.57577	10.4562	10.2299	5.95377
EGF	ENSG00000138798	1950	epidermal growth factor	5.61622	6.37361	6.43551	8.2787	6.90209	7.60279	7.83944	4.18877
EGFR	ENSG00000146648	1956	epidermal growth factor receptor	13.7384	14.3189	14.7014	12.9976	13.1398	13.7553	13.8035	13.2265
HGF	ENSG00000019991	3082	hepatocyte growth factor	3.57577	4.52339	3.57577	15.0327	3.57577	3.57577	4.49615	3.57577
KDR	ENSG00000128052	3791	kinase insert domain receptor	4.01701	4.00562	3.57577	9.83257	3.93983	5.18631	10.4658	3.57577
MET	ENSG00000105976	4233	MET proto-oncogene, receptor tyrosine kinase	11.8615	12.1055	14.6323	13.4802	17.4409	12.8751	11.822	13.4892
PTGS2	ENSG00000073756	5743	prostaglandin-endoperoxide synthase 2	12.1625	7.7634	11.2063	12.6278	8.53738	6.44276	14.0789	12.2314
TP63	ENSG00000073282	8626	tumor protein p63	13.2334	14.4862	12.3373	6.1651	6.90209	14.9398	7.02995	5.32038
VEGFA	ENSG00000112715	7422	vascular endothelial growth factor A	15.7913	13.8563	14.6651	15.0388	13.7467	14.2011	15.2529	15.9735
				Lung cancer PDX model
Gene_Symbol	Ensembl_ID	Entrez_Gene	Description	Lu10921	Lu12362	Lu12447	Lu12577	Lu12608	Lu12623	Lu12691	Lu12721
CD274	ENSG00000120217	29126	CD274 molecule	8.99323	5.85987	6.06434	6.83004	9.93196	6.63764	8.05095	10.9615
CXCL12	ENSG00000107562	6387	C-X-C motif chemokine ligand 12	7.22425	6.10729	8.01393	3.57577	3.57577	6.25886	3.57577	3.57577
CXCR4	ENSG00000121966	7852	C-X-C motif chemokine receptor 4	12.0996	14.5489	7.59256	4.60358	9.98345	7.96788	10.8427	3.95892
EGF	ENSG00000138798	1950	epidermal growth factor	10.2704	7.17237	9.59384	7.1719	9.95568	7.03574	10.2007	4.63848
EGFR	ENSG00000146648	1956	epidermal growth factor receptor	12.9436	12.6095	13.9409	14.2538	13.5826	13.0212	14.1364	12.1705
HGF	ENSG00000019991	3082	hepatocyte growth factor	6.44952	3.57577	4.41842	3.57577	4.95908	5.88989	6.81933	3.57577
KDR	ENSG00000128052	3791	kinase insert domain receptor	4.81243	5.22973	8.2744	3.57577	4.03996	7.1519	3.98618	6.46306
MET	ENSG00000105976	4233	MET proto-oncogene, receptor tyrosine kinase	11.0522	8.94652	11.8597	12.8813	12.2228	12.4381	13.337	15.9704
PTGS2	ENSG00000073756	5743	prostaglandin-endoperoxide synthase 2	11.8912	13.2257	8.44369	13.6277	7.96873	12.7826	12.4592	4.75763
TP63	ENSG00000073282	8626	tumor protein p63	13.7522	13.559	15.175	14.1105	14.3298	13.51	14.7607	4.23559
VEGFA	ENSG00000112715	7422	vascular endothelial growth factor A	13.2224	15.1101	15.1409	16.0106	16.0306	14.6707	14.5557	12.8329
				Lung cancer PDX model
Gene_Symbol	Ensembl_ID	Entrez_Gene	Description	Lu12802	Lu12828	Lu12869	Lu13092	Lu13288	Lu14939
CD274	ENSG00000120217	29126	CD274 molecule	4.00243	5.83318	12.4616	11.2083	4.90494	9.51197
CXCL12	ENSG00000107562	6387	C-X-C motif chemokine ligand 12	4.75393	5.44596	3.99851	3.57577	3.57577	3.57577
CXCR4	ENSG00000121966	7852	C-X-C motif chemokine receptor 4	13.1916	7.88993	5.35764	5.78443	4.18686	5.40262
EGF	ENSG00000138798	1950	epidermal growth factor	4.88456	9.26408	9.41038	5.8365	8.36933	9.26277
EGFR	ENSG00000146648	1956	epidermal growth factor receptor	10.7493	12.9902	12.4163	12.0497	11.8968	12.1192
HGF	ENSG00000019991	3082	hepatocyte growth factor	3.57577	4.55861	4.17151	4.63864	4.32148	3.57577
KDR	ENSG00000128052	3791	kinase insert domain receptor	6.3191	5.70541	7.32282	3.98527	6.41197	9.20649
MET	ENSG00000105976	4233	MET proto-oncogene, receptor tyrosine kinase	10.146	12.2415	15.9964	12.932	13.1796	12.6455
PTGS2	ENSG00000073756	5743	prostaglandin-endoperoxide synthase 2	9.95455	8.26982	7.05647	11.8608	12.0649	10.2167
TP63	ENSG00000073282	8626	tumor protein p63	12.9735	15.5793	8.62835	6.41005	9.27036	5.90872
VEGFA	ENSG00000112715	7422	vascular endothelial growth factor A	13.8798	15.36	14.9837	14.5976	16.7883	15.2251

## Sheet: Fig2c_Enrichment
Data Figure 2c:
		Scaled enrichment score [AU]
	Lung cancer PDX model
	Lu7198	0.699211
	Lu10215	0.617044
	Lu7414	0.554651
	Lu12691	0.545786
	Lu7462	0.519632
	Lu10711	0.511527
	Lu7406	0.504462
	Lu10921	0.501501
	Lu12362	0.40264
	Lu12577	0.386404
	Lu12623	0.373221
	Lu7766	0.372121
	Lu7433	0.337299
	Lu7747	0.334404
	Lu13288	0.332676
	Lu10872	0.330793
	Lu14939	0.330464
	Lu13092	0.32858
	Lu7700	0.324222
	Lu12608	0.317194
	Lu12447	0.30949
	Lu10684	0.302905
	Lu7126	0.302818
	Lu9744	0.300305
	Lu7913	0.297919
	Lu7612	0.277106
	Lu12828	0.271749
	Lu12869	0.252287
	Lu7298	0.241339
	Lu7506	0.235025
	Lu7387	0.233254
	Lu7177	0.222679
	Lu12802	0.219808
	Lu10409	0.211405
	Lu9643	0.175198
	Lu7860	0.13743
	Lu12721	0.136536
	Lu7343	0.0643845

## Sheet: Fig3a_b
Data Figure 3a: Lu7406
	Tumor volume [cm³]
Day after transplantation	30	33	36	40	43	47	50	54	56	58	62
Animal ID.
Lu7406_A1	0.135	0.243	0.383	0.454	0.604	0.616	0.762	1.036	1.205	1.263
Lu7406_A2	0.16	0.202	0.203	0.313	0.327	0.44	0.626	0.807	1.395	1.402
Lu7406_A3	0.108	0.162	0.209	0.221	0.313	0.462	0.583	0.75	1.076	1.101
Lu7406_B1	0.135	0.156	0.143	0.14	0.123	0.081	0.064	0.077	0.078	0.087	0.128
	Body weight [g]
Day after transplantation	30	33	36	40	43	47	50	54	56	58	62
Animal ID.
Lu7406_A1	28.94	29.85	29.17	30.16	30.12	32.03	31.07	32.55	32.32	33.12
Lu7406_A2	28.65	29.94	29.16	29.62	29.02	30.4	30.35	30.71	31.32	31.45
Lu7406_A3	30.1	31.27	30.88	31.17	32.82	32.32	32.11	33.24	32.03	33.72
Lu7406_B1	33.43	33.61	33.5	32.72	33.6	33.11	33.43	33.8	31.82	31.62	34.36
Data Figure 3a: Lu7414_Fig3A
	Tumor volume [cm³]
Day after transplantation	34	38	40	43	47	49	51	54	56	58	61	64
Animal ID.
Lu7414_A1_Fig3A	0.284	0.407	0.458	0.567	0.956	1.047	1.135	1.152	1.265	1.273	1.335	1.952
Lu7414_A2_Fig3A	0.239	0.301	0.331	0.358	0.57	0.692	0.748	0.853	0.886	0.844	0.865	1.182
Lu7414_A3_Fig3A	0.18	0.202	0.292	0.321	0.455	0.592	0.667	0.695	0.718	0.65	0.872	1.035
Lu7414_B1_Fig3A	0.23	0.253	0.286	0.261	0.203	0.177	0.22	0.146	0.239	0.209	0.225	0.312
Lu7414_B2_Fig3A	0.237	0.257	0.245	0.252	0.201	0.279	0.286	0.167	0.287	0.259	0.244	0.283
Lu7414_B3_Fig3A	0.226	0.341	0.31	0.294	0.226	0.272	0.257	0.208	0.268	0.245	0.257	0.374
	Body weight [g]
Day after transplantation	34	38	40	43	47	49	51	54	56	58	61	64
Animal ID.
Lu7414_A1_Fig3A	32.26	32.17	32.05	32.12	33.16	34.02	33.56	34.67	33.23	34.28	34.14	34.74
Lu7414_A2_Fig3A	30.74	31.28	29.76	30.87	31.85	32.17	32.08	31.91	31.79	32.94	32.3	33.44
Lu7414_A3_Fig3A * (day 58)	27.66	26.89	27.37	28.12	29	30.34	29.46	29.97	29.21	42,16*	29.91	30.42
Lu7414_B1_Fig3A	27.12	27.08	25.6	25.73	24	27.82	27.16	26.94	28.71	28.82	27.89	28.66
Lu7414_B2_Fig3A	31.28	30.54	29.86	30.29	28.57	32.62	31.7	30.52	32.63	33.56	30.41	33.02
Lu7414_B3_Fig3A	31.22	29.64	28.84	30.26	29.42	31.49	29.05	28.54	30.63	31.01	30.5	32.86
* miss recording
Data Figure 3a: Lu7177
	Tumor volume [cm³]
Day after transplantation	33	36	40	43	47	50	54	57	61
Animal ID.
Lu7177_A1	0.278	0.333	0.425	0.597	0.651	1.144	1.307	1.381	1.638
Lu7177_A2	0.203	0.259	0.339	0.421	0.503	0.609	0.775	0.838	0.867
Lu7177_A3	0.116	0.158	0.159	0.261	0.376	0.414	0.508	0.567	0.664
Lu7177_B1	0.355	0.255	0.289	0.197	0.174	0.147	0.171	0.174	0.17
Lu7177_B2	0.18	0.173	0.129	0.099	0.111	0.087	0.089	0.086	0.128
Lu7177_B3	0.102	0.102	0.092	0.096	0.08	0.135	0.115	0.123	0.207
Lu7177_B4	0.274	0.156	0.133	0.124	0.149	0.134	0.13	0.153	0.258
	Body weight [g]
Day after transplantation	40	43	47	50	54	57	61	64	68
Animal ID.
Lu7177_A1	29.44	31.98	32.42	32.91	32.69	33.57	33.39	34.17	34.67
Lu7177_A2	29.49	31.26	31.62	31.08	31.91	32.23	32.9	33.35	33.34
Lu7177_A3	32.03	30.92	31.91	33.55	31.55	31.92	32.29	32.28	31.76
Lu7177_B1	31.42	32.24	32.79	31.66	31.79	32.19	32.84	32.15	33.11
Lu7177_B2	29.52	32.14	31.12	30.31	30.93	30.98	30.77	30.54	31.66
Lu7177_B3	30.12	30.82	30.44	31.32	31.71	31.99	32.75	31.68	31.74
Lu7177_B4	30	29.37	29.51	30.42	31.18	32.08	31.95	30.83	30.89
Data Figure 3a: Lu7766
	Tumor volume [cm³]
Day after transplantation	40	43	47	50	54	57	61	64	68	71
Animal ID.
Lu7766_A1	0.303	0.335	0.488	0.548	0.724	0.738	0.94	0.998	1.038	1.16
Lu7766_A2	0.19	0.359	0.426	0.475	0.545	0.73	0.918	0.956	1.003	1.333
Lu7766_A3	0.241	0.273	0.296	0.369	0.404	0.569	0.722	0.8	0.888	0.942
Lu7766_B2	0.234	0.264	0.186	0.163	0.201	0.234	0.236	0.301	0.298	0.316
Lu7766_B3	0.256	0.18	0.189	0.168	0.177	0.146	0.156	0.199	0.211	0.262
Lu7766_B4	0.126	0.119	0.081	0.081	0.118	0.107	0.158	0.162	0.234	0.327
	Body weight [g]
Day after transplantation	40	43	47	50	54	57	61	64	68	71
Animal ID.
Lu7766_A1	35.65	33.33	33.55	33.89	33.37	33.69	34.74	33.53	33.89	33.33
Lu7766_A2	34.06	33.04	32.52	33.24	33.68	33.93	34.21	33.2	33.06	34.06
Lu7766_A3	28.43	28.56	28.53	29.68	30.18	30.4	30.82	29.24	29.21	29.69
Lu7766_B2	31.77	30.41	29.43	30.08	30.34	30.76	32.48	31.35	30.89	31.3
Lu7766_B3	28.01	28.08	28.45	30.12	30.31	30.57	30.84	29.64	28.91	30.19
Lu7766_B4	31.21	30.44	30.64	31.02	32.05	31.96	32.16	31.52	31.28	32.41
Breaking the Crosstalk of the Cellular Tumorigenic Network in NSCLC by a Highly Effective Drug Combination											COMMSBIO-21-2043-T
Data Figure 3a: Lu7860
	Tumor volume [cm³]
Day after transplantation	25	28	32	35	39	42	46	49	53	56	60	63	67
Animal ID.
Lu7860_A1	0.148	0.202	0.263	0.304	0.315	0.328	0.426	0.503	0.618	0.684	0.705	0.785	1.155
Lu7860_A2	0.132	0.251	0.372	0.392	0.535	0.757	0.777	0.897	1.079	1.117	1.284	1.422	1.974
Lu7860_A3	0.117	0.172	0.183	0.333	0.409	0.449	0.553	0.606	0.784	0.793	0.941	1.022	1.499
Lu7860_B1	0.122	0.119	0.106	0.083	0.111	0.102	0.08	0.083	0.08	0.129	0.146	0.193	0.283
Lu7860_B2	0.102	0.09	0.103	0.114	0.093	0.08	0.106	0.078	0.095	0.141	0.199	0.238	0.272
Lu7860_B3	0.179	0.153	0.148	0.088	0.101	0.083	0.087	0.082	0.081	0.124	0.2	0.197	0.204
	Body weight [g]
Day after transplantation	25	28	32	35	39	42	46	49	53	56	60	63	67
Animal ID.
Lu7860_A1	30.61	31.2	32.08	32.28	32.04	33.81	33.93	33.65	34.37	35.9	37.08	34.38	35.15
Lu7860_A2	27.74	26.7	26.32	26.45	26.79	26.96	26.51	27.49	28.17	28.22	28.02	28.61	28.27
Lu7860_A3	30.77	31.21	31.46	31.23	32.46	33.51	33.24	32.73	35	35.1	33.81	34.63	35.07
Lu7860_B1	32.37	31.86	33.55	32.61	33.07	33.48	33.67	33.26	34.9	34.2	35.19	35.25	36.41
Lu7860_B2	30.02	30.19	32.19	30.9	31.35	31.32	31.15	32.4	33.09	32.82	33.81	34.36	34.09
Lu7860_B3	30.52	29.37	31.5	31.9	32.63	32.12	31.9	32.48	34.22	34.09	34.52	36.01	37.37
Data Figure 3b: Lu7414_Fig3B
	Tumor volume [cm³]
Day after transplantation	40	43	47	50	54	57	61	64	69	72
Animal ID.
Lu7414_A1_F3B	0.256	0.39	0.689	0.741	0.938	1.003	1.302	1.517
Lu7414_A2_F3B	0.095	0.124	0.194	0.192	0.293	0.32	0.336	0.367	0.382	0.403
Lu7414_A3_F3B	0.165	0.245	0.313	0.367	0.384	0.458	0.583	0.61	0.742	0.675
Lu7414_B1_F3B	0.247	0.238	0.203	0.183	0.196	0.189	0.148	0.126	0.131	0.145
Lu7414_B2_F3B	0.143	0.207	0.321	0.292	0.325	0.345	0.456	0.369	0.462	0.596
Lu7414_B3_F3B	0.143	0.155	0.194	0.204	0.237	0.205	0.245	0.201	0.303	0.303
Lu7414_C1_F3B	0.169	0.25	0.279	0.275	0.371	0.382	0.354	0.393	0.499	0.561
Lu7414_C2_F3B	0.226	0.172	0.202	0.21	0.184	0.226	0.252	0.291	0.362	0.569
Lu7414_C3_F3B	0.188	0.15	0.216	0.233	0.276	0.318	0.31	0.298	0.319	0.452
Lu7414_D1_F3B	0.317	0.465	0.538	0.575	0.714	0.757	0.936	0.906	1.313	1.425
Lu7414_D3_F3B	0.11	0.136	0.234	0.185	0.254	0.24	0.261	0.266	0.405	0.513
Lu7414_D3_F3B	0.077	0.088	0.112	0.135	0.172	0.21	0.235	0.241	0.285	0.411
Lu7414_E1_F3B	0.175	0.249	0.34	0.501	0.56	0.743	1.196	1.031	1.185	1.68
Lu7414_E2_F3B	0.124	0.135	0.182	0.176	0.235	0.311	0.506	0.559	0.701	0.778
Lu7414_E3_F3B	0.126	0.118	0.119	0.153	0.175	0.215	0.2	0.219	0.247	0.441
Lu7414_F1_F3B	0.142	0.104	0.152	0.11	0.113	0.107	0.132	0.086	0.14	0.161
Lu7414_F2_F3B	0.071	0.061	0.076	0.058	0.054	0.051	0.063	0.042	0.06	0.059
	Body weight [g]
Day after transplantation	40	43	47	50	54	57	61	64	69	72
Animal ID.
Lu7414_A1_F3B	32.36	33.17	33.46	33.15	33.36	32.75	33.19	34.01
Lu7414_A2_F3B	30.74	35.19	31.48	31.86	32.63	32.4	32.29	33.3	32.8	33.15
Lu7414_A3_F3B	30.95	31.05	31.39	31.3	32.66	31.8	31.67	32.21	32.74	32.99
Lu7414_B1_F3B	29.85	28.85	28.25	27.98	29.28	29.02	28.78	30.32	30.79	30.83
Lu7414_B2_F3B	30.91	28.44	28.39	27.48	30.38	28.45	28.67	28.67	29.79	29.47
Lu7414_B3_F3B	30.2	28.37	30.08	29.88	30.39	28.76	28.83	28.55	28.81	28.48
Lu7414_C1_F3B	27.63	30.38	31.16	30.09	30.84	30.14	30.48	31.02	31.62	31.45
Lu7414_C2_F3B	28.81	29.83	30.41	28.99	29.68	30.35	31.38	33.1	33.35	32.3
Lu7414_C3_F3B	28.96	30.32	30.14	30.23	31.2	30.54	28.46	29.75	31.61	31.83
Lu7414_D1_F3B	31.31	31.93	32.33	31.04	31.88	30.51	31.1	32.81	32.84	28.39
Lu7414_D3_F3B	32.77	32.46	32.3	31.57	32.37	31.28	31.46	32.62	33.02	32.26
Lu7414_D3_F3B	29.24	29.24	29.06	29.39	29.08	29.63	28.93	29.63	30.27	30.7
Lu7414_E1_F3B	30.9	30.43	31.99	31.51	32.46	31.8	31.8	33.08	32.78	33.29
Lu7414_E2_F3B	32.27	32.4	31.42	31.45	32.02	32.11	32.13	32.79	33.34	33.04
Lu7414_E3_F3B	28.68	31.07	30.17	30.73	31.11	30.52	30.58	31.67	31.95	32.13
Lu7414_F1_F3B	29.52	29.22	29.88	29.91	29.91	28	28.46	28.69	29.09	28.71
Lu7414_F2_F3B	31.89	29.98	31.1	31.58	32.67	31.93	31.97	32.34	33.06	32.23

## Sheet: best response
Data Figure 4:
		Tumor volume baseline [cm³]	Tumor volume best response [cm³]	Tumor volume change from baseline [%]	Best response: RECIST [RTV]	Best response: day after transplantation
	Animal ID.
	Lu7414_B3	0.226	0.208	-7.9646	0.9	d54
	Lu7177_B3	0.102	0.08	-21.5686	0.8	d47
	Lu7860_B2	0.102	0.078	-23.5294	0.8	d49
	Lu7414_B2	0.237	0.167	-29.5359	0.7	d54
	Lu7766_B2	0.234	0.163	-30.3419	0.7	d50
	Lu7860_B1	0.122	0.08	-34.4262	0.7	d53
	Lu7766_B4	0.126	0.081	-35.7143	0.6	d50
	Lu7414_B1	0.23	0.146	-36.5217	0.6	d54
	Lu7414_F1	0.142	0.086	-39.4366	0.6	d64
	Lu7414_F2	0.071	0.042	-40.8451	0.6	d64
	Lu7766_B3	0.256	0.146	-42.9688	0.6	d61
	Lu7177_B2	0.18	0.086	-52.2222	0.5	d57
	Lu7177_B4	0.274	0.13	-52.5547	0.5	d54
	Lu7406_B1	0.135	0.064	-52.5926	0.5	d50
	Lu7860_B3	0.179	0.081	-54.7486	0.5	d53
	Lu7177_B1	0.355	0.147	-58.5915	0.4	d50
